# Supplementary material for: Systematic Localization of Escherichia coli Membrane Proteins
Source: mSystems. 2020 Mar 3;5(2):e00808-19. doi: 10.1128/mSystems.00808-19 (PMC7055658; doi:10.1128/mSystems.00808-19)
Supplement: TABLE S2 [file mSystems.00808-19-st002.xlsx]

## Sheet: Info
Supplementary Table S2
Columns	Description
Accession_STEPdb	Uniprot ID in STEPdb 2.0
gene_name	Protein name used in STEPdb 2.0
STEPdb_letter_code	Localization letter code in STEPdb 2.0
STEPdb_loc_code	Annotated localization used in this study

## Sheet: Protein localization
Accession_STEPdb	gene_name	STEPdb_letter_code	STEPdb_loc_code
A5A605	ykfM	B	IM_integral
C1P5Z9	ymiB	B	IM_integral
C1P600	ynbG	A	Cytoplasm
C1P604	yobI	A, F1	IM_cyto
C1P612	yqcG	A	Cytoplasm
C1P613	yqeL	A	Cytoplasm
P00452	nrdA	A, F1	IM_cyto
P00579	rpoD	A, N, F1	IM_cyto
P00803	lepB	B	IM_integral
P00804	lspA	B	IM_integral
P00954	trpS	A	Cytoplasm
P00956	ileS	A	Cytoplasm
P00957	alaS	A, N, F1	IM_cyto
P00959	metG	A, F1	IM_cyto
P00960	glyQ	A, F1	IM_cyto
P00961	glyS	A, F1	IM_cyto
P00962	glnS	A	Cytoplasm
P02358	rpsF	A, r	Cytoplasm
P02359	rpsG	A, r	Cytoplasm
P02413	rplO	A, r	Cytoplasm
P02929	tonB	B	IM_integral
P03004	dA	A, N, F1	IM_cyto
P04036	dapB	A	Cytoplasm
P04079	guaA	A, F1	IM_cyto
P04805	gltX	A	Cytoplasm
P04951	kdsB	A	Cytoplasm
P05852	tsaD	A	Cytoplasm
P06136	ftsQ	B	IM_integral
P06612	topA	A, N	Cytoplasm
P0A6P9	eno	A, F1, F4	IM_cyto
P06616	era	A, F1, r	IM_cyto
P06710	dX	A, N	Cytoplasm
P06959	aceF	A, F1	IM_cyto
P06961	cca	A	Cytoplasm
P06966	dicA	A, N	Cytoplasm
P06968	dut	A	Cytoplasm
P06983	hemC	A	Cytoplasm
P07012	prfB	A, r	Cytoplasm
P07013	priB	A	Cytoplasm
P07118	valS	A	Cytoplasm
P07395	pheT	A, F1	IM_cyto
P07813	leuS	A	Cytoplasm
P08192	folC	A	Cytoplasm
P08312	pheS	A, F1	IM_cyto
P08373	murB	A	Cytoplasm
P08839	ptsI	A, F1	IM_cyto
P09126	hemD	A	Cytoplasm
P09372	grpE	A, F1	IM_cyto
P0A6A0	ubiB	B	IM_integral
P0A6A8	acpP	A, F1	IM_cyto
P0A6B7	iscS	A, F1	IM_cyto
P0A6F5	groL	A, F1	IM_cyto
P0A6F9	groS	A, F1	IM_cyto
P0A6I3	coaA	A	Cytoplasm
P0A6I6	coaD	A	Cytoplasm
P0A6I9	coaE	A	Cytoplasm
P0A6K1	dapF	A	Cytoplasm
P0A6K3	def	A, F1	IM_cyto
P0A6L2	dapA	A	Cytoplasm
P0A6M8	fusA	A, F1	IM_cyto
P0A6P1	tsf	A, F1	IM_cyto
P0A6P5	der	A, F1, r	IM_cyto
P0A6P7	engB	A, F1	IM_cyto
P0A705	infB	A, F1, r	IM_cyto
P0A6Q3	fabA	A	Cytoplasm
P0A6Q6	fabZ	A, F1	IM_cyto
P0A6R0	fabH	A	Cytoplasm
P0A6S5	ftsB	B	IM_integral
P0A6S7	gpsA	A	Cytoplasm
P0A6T5	folE	A	Cytoplasm
P0A6W3	mraY	B	IM_integral
P0A6X1	hemA	A, F1	IM_cyto
P0A6X7	ihfA	A, N, F1	IM_cyto
P0A6Z1	hscA	A	Cytoplasm
P0A707	infC	A, F1, r	IM_cyto
P0A7X6	rimM	A, F1, r	IM_cyto
P0A715	kdsA	A	Cytoplasm
P0A717	prs	A, F1	IM_cyto
P0A720	tmk	A	Cytoplasm
P0A722	lpxA	A	Cytoplasm
P0A725	lpxC	A	Cytoplasm
P0A749	murA	A	Cytoplasm
P0A752	dD	A	Cytoplasm
P0A780	nusB	A	Cytoplasm
P0A784	orn	A, F1	IM_cyto
P0A799	pgk	A, F1	IM_cyto
P0A7A7	plsB	A, F1	IM_cyto
P0A7A9	ppa	A	Cytoplasm
P0A7B3	dK	A, F1	IM_cyto
P0A7C2	lexA	A, N	Cytoplasm
P0A7D1	pth	A	Cytoplasm
P0A7E5	pyrG	A, F1	IM_cyto
P0A7E9	pyrH	A, F1	IM_cyto
P0A7G2	rbfA	A, F1	IM_cyto
P0A7I0	prfA	A	Cytoplasm
P0A7I7	ribA	A	Cytoplasm
P0A7J3	rplJ	A, r	Cytoplasm
P0A7J7	rplK	A, r	Cytoplasm
P0A7K2	rplL	A, r	Cytoplasm
P0A7K6	rplS	A, r	Cytoplasm
P0A7L0	rplA	A, r	Cytoplasm
P0A7L3	rplT	A, r	Cytoplasm
P0A7L8	rpmA	A, r	Cytoplasm
P0A7M2	rpmB	A, r	Cytoplasm
P0A7M6	rpmC	A, r	Cytoplasm
P0A7N4	rpmF	A, r	Cytoplasm
P0A7P5	rpmH	A, r	Cytoplasm
P0A7Q1	rpmI	A, r	Cytoplasm
P0A7R5	rpsJ	A, r	Cytoplasm
P0A7R9	rpsK	A, r	Cytoplasm
P0A7S3	rpsL	A, r	Cytoplasm
P0A7S9	rpsM	A, r	Cytoplasm
P0A7T3	rpsP	A, r	Cytoplasm
P0A7T7	rpsR	A, r	Cytoplasm
P0A7U3	rpsS	A, r	Cytoplasm
P0A7U7	rpsT	A, r	Cytoplasm
P0A7V0	rpsB	A, r	Cytoplasm
P0A7V3	rpsC	A, r	Cytoplasm
P0A7V8	rpsD	A, r	Cytoplasm
P0A7W1	rpsE	A, r	Cytoplasm
P0A7W7	rpsH	A, r	Cytoplasm
P0A7X3	rpsI	A, r	Cytoplasm
P39286	rsgA	A, F1, r	IM_cyto
P0A7Y8	rnpA	A	Cytoplasm
P0A7Z4	rpoA	A, N, F1	IM_cyto
P0A805	frr	A, F1	IM_cyto
P0A817	metK	A, F1	IM_cyto
P0A825	glyA	A, F1	IM_cyto
P0A873	trmD	A	Cytoplasm
P0A884	thyA	A	Cytoplasm
P0A887	ubiE	A	Cytoplasm
P0A898	ybeY	A	Cytoplasm
P0A8I1	yqgF	A	Cytoplasm
P0A8J2	dT	A, N	Cytoplasm
P0A8K1	psd	A, F1	IM_cyto
P0A8L1	serS	A, F1	IM_cyto
P0A8M0	asnS	A, F1	IM_cyto
P0A8M3	thrS	A, F1	IM_cyto
P0A8N3	lysS	A	Cytoplasm
P0A8T7	rpoC	A, N, F1	IM_cyto
P0A8V2	rpoB	A, N, F1	IM_cyto
P0A940	bamA	H	OMP
P0A953	fabB	A, F1	IM_cyto
P0A988	dN	A, N	Cytoplasm
P0A9A6	ftsZ	A, F1	IM_cyto
P0A9B2	gapA	A, F1	IM_cyto
P0A9D8	dapD	A, F1	IM_cyto
P0A9P0	lpdA	A, F1	IM_cyto
P0A9Q5	accD	A, F1	IM_cyto
P0A9Q9	asd	A, F1	IM_cyto
P0A9R4	fdx	A	Cytoplasm
P0A9V1	lptB	A, F1	IM_cyto
P0A9X4	mreB	A, F1	IM_cyto
P0AA10	rplM	A, r	Cytoplasm
P0AAB4	ubiD	A, F1	IM_cyto
P0AAI3	ftsH	B	IM_integral
P0AAI9	fabD	A	Cytoplasm
P0AAZ7	ycaR	A	Cytoplasm
P0AB18	tusE	A	Cytoplasm
P0AB71	fbaA	A, F1	IM_cyto
P0AB89	purB	A, F1	IM_cyto
P0ABD5	accA	A, F1	IM_cyto
P0ABD8	accB	A	Cytoplasm
P0ABF8	pgsA	B	IM_integral
P0ABG1	cdsA	B	IM_integral
P0ABG4	ftsW	B	IM_integral
P0ABG7	mrdB	B	IM_integral
P0ABH0	ftsA	A, F1	IM_cyto
P0ABH4	mreD	B	IM_integral
P0ABJ9	cydA	B	IM_integral
P0ABK2	cydB	B	IM_integral
P0ABQ0	coaBC	A	Cytoplasm
P0ABQ4	folA	A	Cytoplasm
P0ABS5	dG	A, N	Cytoplasm
P0AC02	bamD	I	OMLP
P0AC13	folP	A	Cytoplasm
P0AC16	folB	A	Cytoplasm
P0AC75	waaA	B	IM_integral
P0ACB0	dB	A, N, F1	IM_cyto
P0ACB2	hemB	A	Cytoplasm
P0ACB4	hemG	A, F1	IM_cyto
P0ACC1	prmC	A	Cytoplasm
P0ACC3	erpA	A, F1	IM_cyto
P0ACC7	glmU	A, F1	IM_cyto
P0ACD4	iscU	A, F1	IM_cyto
P0ACV0	lpxL	B	IM_integral
P0ACV4	LapA	B	IM_integral
P0AD57	ispB	A	Cytoplasm
P0AD65	mrdA	B	IM_integral
P0AD68	ftsI	B	IM_integral
P0AD74	pheM	A	Cytoplasm
P0AD92	trpL	A	Cytoplasm
P0ADC1	lptE	I	OMLP
P0ADC3	lolC	B	IM_integral
P0ADC6	lptG	B	IM_integral
P0A8X0	yjgA	A, F1, r	IM_cyto
P0ADG4	suhB	A, F1	IM_cyto
P0ADV1	lptA	G	Periplasm
P0ADY3	rplN	A, r	Cytoplasm
P0ADY7	rplP	A, r	Cytoplasm
P0ADZ0	rplW	A, r	Cytoplasm
P0ADZ4	rpsO	A, r	Cytoplasm
P0AE18	map	A, F1	IM_cyto
P0AED7	dapE	A	Cytoplasm
P0AEF0	dC	A, N	Cytoplasm
P0AEK2	fabG	A, F1	IM_cyto
P0AEK4	fabI	A, F1	IM_cyto
P0AEN4	ftsL	E	IMLP
P0AES4	gyrA	A, N, F1	IM_cyto
P0AES6	gyrB	A, N, F1	IM_cyto
P0AF16	murJ	B	IM_integral
P0AF67	tsaE	A	Cytoplasm
P0AF98	lptF	B	IM_integral
P0AFF6	nusA	A, N, F1	IM_cyto
P0AFG0	nusG	A, F1	IM_cyto
P0AFG3	sucA	A, F1	IM_cyto
P0AFG6	sucB	A, F1	IM_cyto
P0AFI2	parC	A, N, F1	IM_cyto
P0AFI7	pdxH	A, F1	IM_cyto
P0AFU8	ribC	A	Cytoplasm
P0AG03	ubiX	A	Cytoplasm
P0AG07	rpe	A	Cytoplasm
P0AG30	rho	A, F1	IM_cyto
P0AG40	ribF	A	Cytoplasm
P0AG44	rplQ	A, r	Cytoplasm
P0AG48	rplU	A, r	Cytoplasm
P0AG51	rpmD	A, r	Cytoplasm
P0AG55	rplF	A, r	Cytoplasm
P0AG59	rpsN	A, r	Cytoplasm
P0AG63	rpsQ	A, r	Cytoplasm
P0AG67	rpsA	A, r	Cytoplasm
P0AG96	secE	B	IM_integral
P0AGA2	secY	B	IM_integral
P0AGB3	rpoH	A, N	Cytoplasm
P0AGB6	rpoE	A, N, F1	IM_cyto
P0AGD7	ffh	A, F1	IM_cyto
P0AGE0	ssb	A	Cytoplasm
P0AGG0	thiL	A	Cytoplasm
P0AGJ9	tyrS	A, F1	IM_cyto
P0AGK1	ubiA	B	IM_integral
P0C018	rplR	A, r	Cytoplasm
P0C079	relB	A, N	Cytoplasm
P10121	ftsY	A, F1	IM_cyto
P10408	secA	A, F1	IM_cyto
P10441	lpxB	A, F1	IM_cyto
P10443	dE	A, N	Cytoplasm
P11875	argS	A	Cytoplasm
P11880	murF	A	Cytoplasm
P14900	murD	A	Cytoplasm
P15042	ligA	A, N	Cytoplasm
P16659	proS	A, F1	IM_cyto
P16926	mreC	B	IM_integral
P17169	glmS	A, F1	IM_cyto
P17443	murG	A, F1	IM_cyto
P17952	murC	A, F1	IM_cyto
P17993	ubiG	A	Cytoplasm
P18843	dE	A, F1	IM_cyto
P20083	parE	A, N	Cytoplasm
P21645	lpxD	A	Cytoplasm
P21888	cysS	A	Cytoplasm
P21889	aspS	A, F1	IM_cyto
P22188	murE	A	Cytoplasm
P22523	mukB	A, N, F1	IM_cyto
P22524	mukE	A, N, F1	IM_cyto
P22634	murI	A	Cytoplasm
P22939	ispA	A	Cytoplasm
P23830	pssA	A, F1	IM_cyto
P23871	hemH	A, F1	IM_cyto
P23873	hipB	A, N	Cytoplasm
P23882	fmt	A	Cytoplasm
P23886	cydC	B	IM_integral
P23893	hemL	A, F1	IM_cyto
P23930	lnt	B	IM_integral
P24182	accC	A, F1	IM_cyto
P24186	folD	A	Cytoplasm
P24224	acpS	A	Cytoplasm
P25534	ubiH	A, F1	IM_cyto
P25539	ribD	A	Cytoplasm
P25714	yidC	B	IM_integral
P25745	mnmA	A	Cytoplasm
P26647	plsC	B	IM_integral
P27300	lpxK	B	IM_integral
P27302	tktA	A, F1	IM_cyto
P27835	wzyE	B	IM_integral
P28248	dcd	A	Cytoplasm
P28630	holA	A, N	Cytoplasm
P28631	holB	A, N	Cytoplasm
P28632	holD	A, N	Cytoplasm
P29018	cydD	B	IM_integral
P29680	hemE	A	Cytoplasm
P30014	rnt	A	Cytoplasm
P31120	glmM	A	Cytoplasm
P31554	lptD	H	OMP
P31991	ydcD	B	IM_integral
P33643	rluD	A	Cytoplasm
P38394	ydaE	A	Cytoplasm
P0ADE8	ygfZ	A, G	Cytoplasm
P42641	obgE	A, F1	IM_cyto
P43341	lpxH	A, F1	IM_cyto
P45568	dxr	A	Cytoplasm
P45748	tsaC	A	Cytoplasm
P45800	yrfF	B	IM_integral
P52097	tilS	A	Cytoplasm
P56100	cydX	B	IM_integral
P58036	yjbS	A	Cytoplasm
P60293	mukF	A, N, F1	IM_cyto
P60422	rplB	A, r	Cytoplasm
P60438	rplC	A, r	Cytoplasm
P60472	ispU	A	Cytoplasm
P60546	gmk	A	Cytoplasm
P60624	rplX	A, r	Cytoplasm
P60716	lipA	A	Cytoplasm
P60723	rplD	A, r	Cytoplasm
P60752	msbA	B	IM_integral
P60906	hisS	A, F1	IM_cyto
P60955	lgt	B	IM_integral
P61175	rplV	A, r	Cytoplasm
P61316	lolA	G	Periplasm
P61320	lolB	I	OMLP
P61517	can	A	Cytoplasm
P61714	ribE	A, F1	IM_cyto
P61949	fldA	A	Cytoplasm
P62399	rplE	A, r	Cytoplasm
P62615	ispE	A	Cytoplasm
P62617	ispF	A	Cytoplasm
P62620	ispG	A, F1	IM_cyto
P62623	ispH	A	Cytoplasm
P64474	ydhL	A	Cytoplasm
P67701	higA	A, N	Cytoplasm
P68398	tadA	A	Cytoplasm
P68679	rpsU	A, r	Cytoplasm
P68919	rplY	A, r	Cytoplasm
P69222	infA	A	Cytoplasm
P69441	adk	A, F1	IM_cyto
P69913	csrA	A	Cytoplasm
P69924	nrdB	A	Cytoplasm
P69931	hda	A, N, F1	IM_cyto
P75957	lolD	A, F1	IM_cyto
P75958	lolE	B	IM_integral
P75968	ymfE	B	IM_integral
P75974	cohE	A	Cytoplasm
P75987	iraM	A	Cytoplasm
P76062	racR	A, N	Cytoplasm
P76063	ydaS	A, N	Cytoplasm
P76118	yncH	G	Periplasm
P76136	safA	B	IM_integral
P76156	ydfO	A	Cytoplasm
P76256	tsaB	A	Cytoplasm
P76550	yffS	A, N	Cytoplasm
P77173	zipA	B	IM_integral
P77488	dxs	A, F1	IM_cyto
P77519	yddL	H	OMP
Q46786	ygeF	A	Cytoplasm
Q46787	ygeG	A	Cytoplasm
Q46793	ygeN	A	Cytoplasm
Q46893	ispD	A	Cytoplasm
A5A607	ylcI	A	Cytoplasm
A5A611	ymgI	A	Cytoplasm
A5A612	ymgJ	G	Periplasm
A5A613	yciY	A	Cytoplasm
A5A614	yciZ	A	Cytoplasm
A5A615	yncL	B	IM_integral
A5A616	yneM	B	IM_integral
A5A617	ydgU	B	IM_integral
A5A618	ynhF	B	IM_integral
A5A619	yojO	A	Cytoplasm
A5A621	ypfM	A	Cytoplasm
A5A624	dinQ	B	IM_integral
A5A625	yibV	A	Cytoplasm
A5A627	tisB	B	IM_integral
A5A628	yjbT	G	Periplasm
A5A630	ytcA	B	IM_integral
A8DYP9	uof	A	Cytoplasm
A8DYQ1	ythA	B	IM_integral
C1P5Z7	sgrT	A, F1	IM_cyto
C1P5Z8	ykgR	B	IM_integral
C1P601	rzoQ	E	IMLP
C1P602	yoaK	B	IM_integral
C1P603	yoaJ	B	IM_integral
C1P605	azuC	A, F1	IM_cyto
C1P606	yoeI	A	Cytoplasm
C1P607	ibsA	A	Cytoplasm
C1P608	ibsB	A	Cytoplasm
C1P609	yohP	B	IM_integral
C1P610	ypdK	B	IM_integral
C1P611	shoB	B	IM_integral
C1P614	yqfG	B	IM_integral
C1P615	ibsC	A	Cytoplasm
C1P616	ibsD	B	IM_integral
C1P617	ibsE	A	Cytoplasm
C1P618	yrbN	A, N	Cytoplasm
C1P619	ilvX	A	Cytoplasm
C1P620	yshB	A, F1	IM_cyto
C1P621	yjeV	A	Cytoplasm
E2JKY7	mgtL	A	Cytoplasm
G3MTW7	pmrR	B	IM_integral
O32528	ypdI	I	OMLP
O32583	thiS	A	Cytoplasm
O52982	yfjS	E	IMLP
P00350	gnd	A, F1	IM_cyto
P00363	frdA	A, F1	IM_cyto
P00370	gdhA	A	Cytoplasm
P00393	ndh	A, F1	IM_cyto
P00448	sodA	G	Periplasm
P00490	malP	B	IM_integral
P00509	aspC	A, F1	IM_cyto
P00547	thrB	A	Cytoplasm
P00550	mtlA	B	IM_integral
P00561	thrA	A, F1	IM_cyto
P00562	metL	A, F1	IM_cyto
P00582	polA	A, N, F1	IM_cyto
P00634	phoA	G	Periplasm
P00722	lacZ	A	Cytoplasm
P00805	ansB	G	Periplasm
P00811	ampC	G	Periplasm
P00816	cynS	A	Cytoplasm
P00861	lysA	A	Cytoplasm
P00864	ppc	A, F1	IM_cyto
P00887	aroH	A	Cytoplasm
P00888	aroF	A	Cytoplasm
P00893	ilvI	A	Cytoplasm
P00894	ilvH	A	Cytoplasm
P00895	trpE	A, F1	IM_cyto
P00903	pabA	A	Cytoplasm
P00904	trpGD	A, F1	IM_cyto
P00909	trpC	A	Cytoplasm
P00914	phrB	A, N	Cytoplasm
P00926	dsdA	A	Cytoplasm
P00934	thrC	A	Cytoplasm
P00935	metB	A	Cytoplasm
P00936	cyaA	A	Cytoplasm
P00944	xylA	A	Cytoplasm
P00946	ma	A	Cytoplasm
P00963	as	A	Cytoplasm
P00968	carB	A, F1	IM_cyto
P02338	tpr	A	Cytoplasm
P02916	malF	B	IM_integral
P02918	mrcA	B	IM_integral
P02919	mrcB	B	IM_integral
P02920	lacY	B	IM_integral
P02921	melB	B	IM_integral
P02924	araF	G	Periplasm
P02925	rbsB	G	Periplasm
P02930	tolC	H	OMP
P02931	ompF	H	OMP
P02932	phoE	H	OMP
P02942	tsr	B	IM_integral
P02943	lamB	H	OMP
P03007	dQ	A, N	Cytoplasm
P03014	pinE	A, N	Cytoplasm
P03018	uvrD	A, N	Cytoplasm
P03023	lacI	A, F1	IM_cyto
P03024	galR	A, N	Cytoplasm
P03030	lysR	A, N	Cytoplasm
P03061	ivbL	A	Cytoplasm
P03813	ygeA	A	Cytoplasm
P03817	mioC	A	Cytoplasm
P03819	kefC	B	IM_integral
P03825	gspB	B	IM_integral
P03835	insG	A	Cytoplasm
P03841	malM	G	Periplasm
P03959	kdpA	B	IM_integral
P03960	kdpB	B	IM_integral
P03961	kdpC	B	IM_integral
P04128	fimA	F4	Secreted
P04152	umuC	A, N	Cytoplasm
P04335	frsA	A	Cytoplasm
P04391	argI	A	Cytoplasm
P04395	alkA	A, N	Cytoplasm
P04425	gshB	A	Cytoplasm
P04693	tyrB	A	Cytoplasm
P04816	livK	G	Periplasm
P04825	pepN	A, F1	IM_cyto
P04846	nlpA	E	IMLP
P04949	fliC	F4	Secreted
P04968	ilvA	A	Cytoplasm
P04982	rbsD	A	Cytoplasm
P04983	rbsA	A, F1	IM_cyto
P04993	recD	A, N	Cytoplasm
P04994	xseA	A, N	Cytoplasm
P04995	sbcB	A	Cytoplasm
P05020	pyrC	A	Cytoplasm
P05041	pabB	A	Cytoplasm
P05042	fumC	A, F1	IM_cyto
P05050	alkB	A, N	Cytoplasm
P05052	appY	A, N	Cytoplasm
P05055	pnp	A, F1	IM_cyto
P05100	tag	A, N	Cytoplasm
P05194	aroD	A	Cytoplasm
P05458	ptrA	G	Periplasm
P05459	pdxB	A	Cytoplasm
P05523	mutM	A, N	Cytoplasm
P05637	apaH	A	Cytoplasm
P05704	trg	B	IM_integral
P05706	srlB	A, F1	IM_cyto
P05707	srlD	A	Cytoplasm
P05719	hsdS	A	Cytoplasm
P05791	ilvD	A, F1	IM_cyto
P05793	ilvC	A, F1	IM_cyto
P05804	uidA	A, F1	IM_cyto
P05824	recN	A, N	Cytoplasm
P05825	fepA	H	OMP
P05827	ilvY	A, N	Cytoplasm
P05847	ttdA	A	Cytoplasm
P06129	btuB	H	OMP
P06134	ada	A, N	Cytoplasm
P06149	dld	A, F1	IM_cyto
P06282	cdh	G	Periplasm
P06609	btuC	B	IM_integral
P06610	btuE	A	Cytoplasm
P06611	btuD	A, F1	IM_cyto
P06715	gor	A	Cytoplasm
P06720	melA	A	Cytoplasm
P06721	metC	A	Cytoplasm
P06722	mutH	A, N	Cytoplasm
P06846	ebgR	A, N	Cytoplasm
P06864	ebgA	A	Cytoplasm
P06960	argF	A	Cytoplasm
P06965	dicC	A, N	Cytoplasm
P06971	fhuA	H	OMP
P06972	fhuB	B	IM_integral
P06974	fliM	A, F1	IM_cyto
P06986	hisC	A	Cytoplasm
P06987	hisB	A, F1	IM_cyto
P06988	hisD	A	Cytoplasm
P06989	hisI	A	Cytoplasm
P06992	rsmA	A, F1	IM_cyto
P06993	malT	A, N, F1	IM_cyto
P06996	ompC	H	OMP
P06999	pfkB	A	Cytoplasm
P07000	pldB	A, F1	IM_cyto
P07001	pntA	B	IM_integral
P07003	poxB	A, F1	IM_cyto
P07004	proA	A, F1	IM_cyto
P07010	rem	A	Cytoplasm
P07014	sdhB	A, F1	IM_cyto
P07017	tar	B	IM_integral
P07018	tap	B	IM_integral
P07021	yfiB	I	OMLP
P07023	tyrA	A	Cytoplasm
P07024	ushA	G	Periplasm
P07026	sdiA	A, N	Cytoplasm
P07102	appA	G	Periplasm
P07109	hisP	A, F1	IM_cyto
P07117	putP	B	IM_integral
P07330	cheB	A	Cytoplasm
P07363	cheA	A, F1	IM_cyto
P07364	cheR	A	Cytoplasm
P07464	lacA	A	Cytoplasm
P07604	tyrR	A, N	Cytoplasm
P07623	metAS	A	Cytoplasm
P07639	aroB	A	Cytoplasm
P07648	recC	A	Cytoplasm
P07649	truA	A	Cytoplasm
P07650	deoA	A, F1	IM_cyto
P07654	pstA	B	IM_integral
P07658	fdhF	A	Cytoplasm
P07762	glgB	A	Cytoplasm
P07821	fhuC	A, F1	IM_cyto
P07822	fhuD	G	Periplasm
P07862	ddlB	A	Cytoplasm
P07913	tdh	A	Cytoplasm
P08142	ilvB	A	Cytoplasm
P08178	purM	A	Cytoplasm
P08179	purN	A	Cytoplasm
P08189	fimF	F4	Secreted
P08190	fimG	F4	Secreted
P08191	fimH	F4	Secreted
P08194	glpT	B	IM_integral
P08200	icd	A, F1	IM_cyto
P08201	nirB	A	Cytoplasm
P08202	araA	A	Cytoplasm
P08203	araD	A	Cytoplasm
P08204	araB	A	Cytoplasm
P08244	pyrF	A	Cytoplasm
P08245	yciH	A, r	Cytoplasm
P08331	cpdB	G	Periplasm
P08337	mutT	A	Cytoplasm
P08339	b4223	A, N	Cytoplasm
P08365	chpS	A, N	Cytoplasm
P08368	creB	A, N	Cytoplasm
P08369	creD	B	IM_integral
P08370	ygdB	G	Periplasm
P08371	ppdB	B	IM_integral
P08372	ppdC	B	IM_integral
P08390	usg	A	Cytoplasm
P08394	recB	A, N	Cytoplasm
P08395	sppA	B	IM_integral
P08400	phoR	B	IM_integral
P08401	creC	B	IM_integral
P08506	dacC	F2	IM_peri
P08550	cvpA	B	IM_integral
P08555	dsdX	B	IM_integral
P08622	dJ	A, F1	IM_cyto
P08660	lysC	A	Cytoplasm
P08722	bglF	B	IM_integral
P08956	hsdR	A	Cytoplasm
P08957	hsdM	A	Cytoplasm
P08997	aceB	A	Cytoplasm
P09029	purK	A	Cytoplasm
P09030	xthA	A, N	Cytoplasm
P09053	avtA	A	Cytoplasm
P09099	xylB	A	Cytoplasm
P09127	hemX	B	IM_integral
P09147	galE	A	Cytoplasm
P09148	galT	A	Cytoplasm
P09151	leuA	A	Cytoplasm
P09152	rG	A, F1	IM_cyto
P09153	tfaE	A	Cytoplasm
P09154	ymfS	A	Cytoplasm
P09155	rnd	A	Cytoplasm
P09158	speE	A	Cytoplasm
P09162	yjaA	A	Cytoplasm
P09163	yjaB	A	Cytoplasm
P09169	ompT	H	OMP
P09184	vsr	A, N	Cytoplasm
P09323	gE	B	IM_integral
P09348	motA	B	IM_integral
P09373	pflB	A, F1	IM_cyto
P09377	rhaS	A, N	Cytoplasm
P09378	rhaR	A, N	Cytoplasm
P09391	glpG	B	IM_integral
P09394	glpQ	G	Periplasm
P09424	mtlD	A	Cytoplasm
P09546	putA	A, N, F1	IM_cyto
P09549	dedD	B	IM_integral
P09551	argT	G	Periplasm
P09557	dicB	A	Cytoplasm
P09831	gltB	A, F1	IM_cyto
P09832	gltD	A	Cytoplasm
P09833	modC	A, F1	IM_cyto
P09835	uhpB	B	IM_integral
P09836	uhpC	B	IM_integral
P09980	rep	A, N	Cytoplasm
P09996	yidB	A	Cytoplasm
P0A698	uvrA	A, F1	IM_cyto
P0A6A3	ackA	A, F1	IM_cyto
P0A6A6	leuC	A	Cytoplasm
P0A6B4	alr	A	Cytoplasm
P0A6C1	nfo	A	Cytoplasm
P0A6C5	argA	A	Cytoplasm
P0A6C8	argB	A, F1	IM_cyto
P0A6D0	argR	A, N	Cytoplasm
P0A6D3	aroA	A	Cytoplasm
P0A6D5	ydiB	A	Cytoplasm
P0A6D7	aroK	A	Cytoplasm
P0A6E1	aroL	A	Cytoplasm
P0A6E4	argG	A, F1	IM_cyto
P0A6E6	atpC	A, F1	IM_cyto
P0A6E9	bioD2	A	Cytoplasm
P0A6F1	carA	A, F1	IM_cyto
P0A6F3	glpK	A, F1	IM_cyto
P0A6G3	pncC	A	Cytoplasm
P0A6G5	citX	A	Cytoplasm
P0A6G7	clpP	A	Cytoplasm
P0A6H1	clpX	A	Cytoplasm
P0A6H5	hslU	A, F1	IM_cyto
P0A6H8	clsA	B	IM_integral
P0A6I0	cmk	A	Cytoplasm
P0A6J1	cysC	A	Cytoplasm
P0A6J3	cysZ	B	IM_integral
P0A6J5	dadA	A, F1	IM_cyto
P0A6J8	ddlA	A	Cytoplasm
P0A6K6	deoB	A, F1	IM_cyto
P0A6L0	deoC	A, F1	IM_cyto
P0A6L4		A	Cytoplasm
P0A6L7	uxaB	A	Cytoplasm
P0A6L9	hscB	A	Cytoplasm
P0A6M2	dsbB	B	IM_integral
P0A6M4	dtd	A	Cytoplasm
P0A6N4	efp	A	Cytoplasm
P0A6N8	yeiP	A	Cytoplasm
P0A6R3	fis	A, N, F1	IM_cyto
P0A6S0	flgH	I	OMLP
P0A6S3	flgI	G	Periplasm
P0A6T1	pgi	A	Cytoplasm
P0A6T3	galK	A	Cytoplasm
P0A6T9	gcvH	A	Cytoplasm
P0A6U3	mnmG	A, F1	IM_cyto
P0A6U5	rsmG	A	Cytoplasm
P0A6U8	glgA	A, F1	IM_cyto
P0A6V1	glgC	A	Cytoplasm
P0A6V5	glpE	A	Cytoplasm
P0A6V8	glk	A	Cytoplasm
P0A6W0	glsA2	A	Cytoplasm
P0A6W5	greA	A	Cytoplasm
P0A6W9	gshA	A	Cytoplasm
P0A6X3	hfq	A, N, F1	IM_cyto
P0A6Y1	ihfB	A, N, F1	IM_cyto
P0A6Y5	hslO	A, F1	IM_cyto
P0A6Y8	dK	A, F1	IM_cyto
P0A6Z3	htpG	A, F1	IM_cyto
P0A6Z6	nikR	A, N	Cytoplasm
P0A700	hypA	A	Cytoplasm
P0A703	hybF	A	Cytoplasm
P0A710	yciB	B	IM_integral
P0A712	kdgT	B	IM_integral
P0A729	yceF	A	Cytoplasm
P0A731	mgsA	A	Cytoplasm
P0A734	minE	A, F1	IM_cyto
P0A738	moaC	A	Cytoplasm
P0A742	mscL	B	IM_integral
P0A744	msrA	A	Cytoplasm
P0A746	msrB	A	Cytoplasm
P0A754	kefF	A, F1	IM_cyto
P0A756	kefG	A, F1	IM_cyto
P0A759	gB	A, F1	IM_cyto
P0A761	nE	A	Cytoplasm
P0A763	ndk	A, F1	IM_cyto
P0A766	rsxA	B	IM_integral
P0A769	mntH	B	IM_integral
P0A772	nrdI	A	Cytoplasm
P0A776	rppH	A, N, F1	IM_cyto
P0A786	pyrB	A	Cytoplasm
P0A790	panD	A	Cytoplasm
P0A794	pdxJ	A	Cytoplasm
P0A796	pfkA	A, F1	IM_cyto
P0A7A2	gpmB	B	IM_integral
P0A7A5	pcm	A	Cytoplasm
P0A7B1	ppk	A, F1	IM_cyto
P0A7B5	proB	A	Cytoplasm
P0A7B8	hslV	A	Cytoplasm
P0A7C6	pepE	A	Cytoplasm
P0A7C8	psiE	B	IM_integral
P0A7D4	purA	A, F1	IM_cyto
P0A7D7	purC	A, F1	IM_cyto
P0A7E1	pyrD	A, F1	IM_cyto
P0A7E3	pyrE	A	Cytoplasm
P0A7F3	pyrI	A	Cytoplasm
P0A7F6	speD	A	Cytoplasm
P0A7F9	queA	A	Cytoplasm
P0A7G6	recA	A, F1	IM_cyto
P0A7H0	recF	A, N, F1	IM_cyto
P0A7H3	recO	A, N	Cytoplasm
P0A7H6	recR	A	Cytoplasm
P0A7I4	prfC	A	Cytoplasm
P0A7J0	ribB	A, F1	IM_cyto
P0A7M9	rpmE	A, r	Cytoplasm
P0A7N1	ykgM	A, r	Cytoplasm
P0A7N9	rpmG	A, r	Cytoplasm
P0A7Q6	rpmJ	A, r	Cytoplasm
P0A7R1	rplI	A, r	Cytoplasm
P0A7Y0	rnc	A, N, F1	IM_cyto
P0A7Y4	rnhA	A	Cytoplasm
P0A7Z0	rpiA	A	Cytoplasm
P0A800	rpoZ	A, N, F1	IM_cyto
P0A809	ruvA	A, N	Cytoplasm
P0A812	ruvB	A, N	Cytoplasm
P0A814	ruvC	A, N	Cytoplasm
P0A821	selA	A	Cytoplasm
P0A823	sfsA	A	Cytoplasm
P0A828	smg	A	Cytoplasm
P0A830	dctA	B	IM_integral
P0A832	smpB	A	Cytoplasm
P0A836	sucC	A, F1	IM_cyto
P0A840	surE	A	Cytoplasm
P0A843	tatE	B	IM_integral
P0A847	tgt	A	Cytoplasm
P0A850	tig	A, F1	IM_cyto
P0A853	tA	A	Cytoplasm
P62395	secM	A, G	Periplasm
P0A858	tpiA	A, F1	IM_cyto
P0A862	tpx	A, F1	IM_cyto
P0A867	talA	A	Cytoplasm
P0A870	talB	A, F1	IM_cyto
P0A877	trpA	A	Cytoplasm
P0A879	trpB	A	Cytoplasm
P0A881	trpR	A, N	Cytoplasm
P0A890	tusA	A	Cytoplasm
P0A894	rapZ	A, F1	IM_cyto
P0A8A0	yebC	A	Cytoplasm
P0A8A2	yeeN	A	Cytoplasm
P0A8A4	ppsR	A	Cytoplasm
P0A8A8	rimP	A, F1	IM_cyto
P0A8B2	yfcN	A	Cytoplasm
P0A8B5	ybaB	A	Cytoplasm
P0A8C1	ybjQ	A	Cytoplasm
P0A8C4	ygfB	A	Cytoplasm
P0A8C8	yidD	A, F1	IM_cyto
P0A8D0	nrdR	A, N	Cytoplasm
P0A8D3	yaiI	A	Cytoplasm
P0A8D6	ymdB	A	Cytoplasm
P0A8D9	yfbV	B	IM_integral
P0A8E1	ycfP	A	Cytoplasm
P0A8E5	yacL	A	Cytoplasm
P0A8E7	yajQ	A	Cytoplasm
P0A8F0	upp	A	Cytoplasm
P0A8F4	udk	A	Cytoplasm
P0A8F8	uvrB	A, N	Cytoplasm
P0A8G0	uvrC	A	Cytoplasm
P0A8G3	uxaC	A	Cytoplasm
P0A8G6	wrbA	A	Cytoplasm
P0A8G9	xseB	A, N	Cytoplasm
P0A8H3	zupT	B	IM_integral
P0A8H6	yihI	A, F1	IM_cyto
P0A8H8	yacG	A	Cytoplasm
P0A8I3	yaaA	A	Cytoplasm
P0A8I5	trmB	A	Cytoplasm
P0A8I8	rlmH	A	Cytoplasm
P0A8J4	ybeD	A	Cytoplasm
P0A8J8	rhlB	A, N, F1	IM_cyto
P0A8K5	yaeP	A	Cytoplasm
P0A8K8	yihY	B	IM_integral
P0A8L5	ycgN	A	Cytoplasm
P0A8L7	yciU	A	Cytoplasm
P0A8M6	yeeX	A	Cytoplasm
P0A8N0	matP	A, N, F1	IM_cyto
P0A8N5	lysU	A	Cytoplasm
P0A8N7	epmA	A	Cytoplasm
P0A8P1	aat	A	Cytoplasm
P0A8P3	yggX	A, F1	IM_cyto
P0A8P6	xerC	A, N	Cytoplasm
P0A8P8	xerD	A, N	Cytoplasm
P0A8Q0	frdC	B	IM_integral
P0A8Q3	frdD	B	IM_integral
P0A8Q6	clpS	A	Cytoplasm
P0A8R0	rraA	A, N, F1	IM_cyto
P0A8R4	slyX	A	Cytoplasm
P0A8R7	ycjF	B	IM_integral
P0A8R9	hdfR	A, N	Cytoplasm
P0A8S1	argP	A, N	Cytoplasm
P0A8S5	uspB	B	IM_integral
P0A8S9	flhD	A, N	Cytoplasm
P0A8T1	prmA	A	Cytoplasm
P0A8T5	fliE	F2	IM_peri
P0A8U0	syd	A, F1	IM_cyto
P0A8U2	yafD	A	Cytoplasm
P0A8U6	metJ	A, N	Cytoplasm
P0A8V0	rbn	A	Cytoplasm
P0A8V6	fadR	A, N	Cytoplasm
P0A8W0	nR	A, N	Cytoplasm
P0A8W2	slyA	A, N	Cytoplasm
P0A8W5	yqgE	A	Cytoplasm
P0A8W8	yfbU	A	Cytoplasm
P0AEM4	flgM	A, X	Secreted
P0A8X2	yceI	G	Periplasm
P0A8X4	yccT	G	Periplasm
P0A8Y1	yjjG	A	Cytoplasm
P0A8Y3	yihX	A	Cytoplasm
P0A8Y5	yidA	A	Cytoplasm
P0A8Y8	entH	A	Cytoplasm
P0A8Z0	yciA	A	Cytoplasm
P0A8Z3	ybgC	A, F1	IM_cyto
P0A8Z7	yqiA	A	Cytoplasm
P0A901	blc	I	OMLP
P0A903	bamC	I	OMLP
P0A905	slyB	I	OMLP
P0A908	mipA	H	OMP
P0A910	ompA	H	OMP
P0A912	pal	I	OMLP
P0A915	ompW	H	OMP
P0A917	ompX	H	OMP
P0A921	pldA	H	OMP
P0A924	pgpB	B	IM_integral
P0A927	tsx	H	OMP
P0A930	wza	I, F4	OMLP
P0A932	gfcE	I	OMLP
P0A935	mltA	I	OMLP
P0A937	bamE	I	OMLP
P0A944	rimI	A	Cytoplasm
P0A948	rimJ	A, F1	IM_cyto
P0A951	speG	A	Cytoplasm
P0A955	eda	A, F1	IM_cyto
P0A959	alaA	A	Cytoplasm
P0A962	ansA	A	Cytoplasm
P0A964	cheW	A	Cytoplasm
P0A968	cspD	A	Cytoplasm
P0A972	cspE	A	Cytoplasm
P0A976	cspF	A	Cytoplasm
P0A978	cspG	A	Cytoplasm
P0A982	cspH	A	Cytoplasm
P0A986	cspI	A	Cytoplasm
P0A991	fbaB	A, F1	IM_cyto
P0A993	fbp	A	Cytoplasm
P0A996	glpC	A, F1	IM_cyto
P0A998	ft	A	Cytoplasm
P0A9A2	ftnB	A, F1	IM_cyto
P0A9A9	fur	A, N	Cytoplasm
P0A9B6	epd	A	Cytoplasm
P0A9C0	glpA	A, F1	IM_cyto
P0A9C3	galM	A	Cytoplasm
P0A9C5	gl	A	Cytoplasm
P0A9C9	glpX	A	Cytoplasm
P0A9D2	gstA	A	Cytoplasm
P0A9D4	cysE	A	Cytoplasm
P0A9E0	araC	A, N	Cytoplasm
P0A9E2	soxS	A, N	Cytoplasm
P0A9E5	fnr	A, N	Cytoplasm
P0A9E9	yeiL	A, N	Cytoplasm
P0A9F1	mntR	A, N	Cytoplasm
P0A9F3	cysB	A, N, F1	IM_cyto
P0A9F6	gcvA	A, N	Cytoplasm
P0A9F9	metR	A, N	Cytoplasm
P0A9G2	nhaR	A, N	Cytoplasm
P0A9G4	cueR	A, N	Cytoplasm
P0A9G6	aceA	A, F1	IM_cyto
P0A9G8	modE	A, N	Cytoplasm
P0A9H1	mug	A, N	Cytoplasm
P0A9H3	cadA	A	Cytoplasm
P0A9H5	btuR	A	Cytoplasm
P0A9H7	cfa	A, F1	IM_cyto
P0A9H9	cheZ	A, F1	IM_cyto
P0A9I1	citE	A	Cytoplasm
P0A9I3	gcvR	A	Cytoplasm
P0A9I5	pD	A	Cytoplasm
P0A9I8	nirD	A	Cytoplasm
P0A9J0	rng	A	Cytoplasm
P0A9J4	panE	A	Cytoplasm
P0A9J6	rbsK	A	Cytoplasm
P0A9J8	pheA	A	Cytoplasm
P0A9K1	phoH	A	Cytoplasm
P0A9K3	ybeZ	A, F1	IM_cyto
P0A9K7	phoU	A, F1	IM_cyto
P0A9K9	slyD	A, F1	IM_cyto
P0A9L3	fklB	A	Cytoplasm
P0A9L5	ppiC	A	Cytoplasm
P0A9L8	proC	A	Cytoplasm
P0A9M0	lon	A, N	Cytoplasm
P0A9M2	hpt	A	Cytoplasm
P0A9M5	gpt	A, F1	IM_cyto
P0A9M8	pta	A	Cytoplasm
P0A9N0	ptsO	A	Cytoplasm
P0A9N4	pflA	A	Cytoplasm
P0A9N8	nrdG	A	Cytoplasm
P0A9P4	trxB	A	Cytoplasm
P0A9P6	deaD	A, F1	IM_cyto
P0A9P9	idnO	A	Cytoplasm
P0A9Q1	arcA	A, N, F1	IM_cyto
P0A9Q7	adhE	A, F1	IM_cyto
P0A9R2	essD	B	IM_integral
P0A9R7	ftsE	A, F1	IM_cyto
P0A9S1	fucO	A	Cytoplasm
P0A9S3	gatD	A, F1	IM_cyto
P0A9S5	gldA	A	Cytoplasm
P0A9S7	livG	A, F1	IM_cyto
P0A9T0	serA	A	Cytoplasm
P0A9T4	tas	A	Cytoplasm
P0A9T6	ybaQ	A, N	Cytoplasm
P0A9T8	ybbA	A, F1	IM_cyto
P0A9U1	ybhF	A, F1	IM_cyto
P0A9U3	ybiT	A, F1	IM_cyto
P0A9U6	puuR	A, N	Cytoplasm
P0A9U8	ydiO	A	Cytoplasm
P0A9V5	yiaG	A, N	Cytoplasm
P0A9V8	yihU	A	Cytoplasm
P0A9W0	ulaR	A, N	Cytoplasm
P0A9W3	ettA	A, F1	IM_cyto
P0A9W6	ibaG	A	Cytoplasm
P0A9W9	yrdA	A	Cytoplasm
P0A9X1	znuC	A, F1	IM_cyto
P0A9X9	cspA	A, N	Cytoplasm
P0A9Y6	cspC	A, N	Cytoplasm
P0A9Z1	glnB	A	Cytoplasm
P0AA04	ptsH	A, F1	IM_cyto
P0AA16	ompR	A, N, F1	IM_cyto
P0AA25	trxA	A, F1	IM_cyto
P0AA31	yedF	A	Cytoplasm
P0AA37	rluA	A	Cytoplasm
P0AA39	rluC	A	Cytoplasm
P0AA41	truC	A	Cytoplasm
P0AA43	rsuA	A	Cytoplasm
P0AA47	plaP	B	IM_integral
P0AA49	yfdV	B	IM_integral
P0AA53	qmcA	B	IM_integral
P0AA57	yobA	G	Periplasm
P0AA60	yghB	B	IM_integral
P0AA63	yqjA	B	IM_integral
P0AA67	rhtA	B	IM_integral
P0AA70	yedA	B	IM_integral
P0AA73	yhbE	B	IM_integral
P0AA76	dgoT	B	IM_integral
P0AA78	exuT	B	IM_integral
P0AA80	garP	B	IM_integral
P0AA82	codB	B	IM_integral
P0AA84	clsB	A, F1	IM_cyto
P0AA86	dsbE	B	IM_integral
P0AA89	dosC	A	Cytoplasm
P0AA91	yeaY	I	OMLP
P0AA93	ypdA	B	IM_integral
P0AA95	yacC	G	Periplasm
P0AA97	yaeQ	A	Cytoplasm
P0AA99	yafK	G	Periplasm
P0AAA1	yagU	B	IM_integral
P0AAA3	ecpA	G	Periplasm
P0AAA5	ymcE	B	IM_integral
P0AAA7	wzxE	B	IM_integral
P0AAA9	zraP	G	Periplasm
P0AAB2	wzb	A	Cytoplasm
P0AAB6	galF	A	Cytoplasm
P0AAB8	uspD	A, F1	IM_cyto
P0AAC0	uspE	A	Cytoplasm
P0AAC4	ybhL	B	IM_integral
P0AAC6	yccA	B	IM_integral
P0AAC8	iscA	A	Cytoplasm
P0AAD2	mtr	B	IM_integral
P0AAD4	tyrP	B	IM_integral
P0AAD6	sdaC	B	IM_integral
P0AAD8	tdcC	B	IM_integral
P0AAE0	cycA	B	IM_integral
P0AAE2	proY	B	IM_integral
P52614	fliK	A, X	Secreted
P0AAE8	cadB	B	IM_integral
P0AAF1	potE	B	IM_integral
P0AAF3	araG	A, F1	IM_cyto
P0AAF6	artP	A, F1	IM_cyto
P0AAG0	dppD	A, F1	IM_cyto
P0AAG3	gltL	A, F1	IM_cyto
P0AAG5	mdlB	B	IM_integral
P0AAG8	mglA	A, F1	IM_cyto
P0AAH0	pstB	A, F1	IM_cyto
P0AAH4	sapD	A, F1	IM_cyto
P0AAH8	sapF	A, F1	IM_cyto
P0AAI1	ssuB	A, F1	IM_cyto
P0AAI5	fabF	A, F1	IM_cyto
P0AAJ1	ynfG	F2	IM_peri
P0AAJ3	fdnH	B	IM_integral
P0AAJ5	fdoH	A, F1	IM_cyto
P0AAJ8	hybA	F2	IM_peri
P0AAK1	hycB	A	Cytoplasm
P0AAK4	hydN	A	Cytoplasm
P0AAK7	nrfC	G	Periplasm
P0AAL0	pF	A	Cytoplasm
P0AAL3	pG	G	Periplasm
P0AAL6	ydhY	A, F1	IM_cyto
P0AAL9	ykgJ	G	Periplasm
P0AAM1	hyaC	B	IM_integral
P0AAM3	hypC	A	Cytoplasm
P0AAM7	hybG	A	Cytoplasm
P0AAN1	hybE	A	Cytoplasm
P0AAN3	hypB	A	Cytoplasm
P0AAN5	yaiA	A	Cytoplasm
P0AAN9	iraP	A	Cytoplasm
P0AAP1	dgcC	B	IM_integral
P0AAP3	frmR	A, N	Cytoplasm
P0AAP5	iprA	A	Cytoplasm
P0AAP7	yaiY	B	IM_integral
P0AAQ0	yaiZ	B	IM_integral
P0AAQ2	yajD	A	Cytoplasm
P0AAQ6	ybaA	A	Cytoplasm
P0AAR0	tomB	A	Cytoplasm
P0AAR3	ybaK	A	Cytoplasm
P0AAR5	ybaN	B	IM_integral
P0AAR8	ybaV	G	Periplasm
P0AAS0	ylaC	B	IM_integral
P0AAS3	ybbJ	B	IM_integral
P0AAS5	ylbF	A	Cytoplasm
P0AAS7	ybcJ	A	Cytoplasm
P0AAS9	ybdD	A	Cytoplasm
P0AAT2	ybdF	A	Cytoplasm
P0AAT4	ybdG	B	IM_integral
P0AAT6	rsfS	A	Cytoplasm
P0AAT9	ybeL	A	Cytoplasm
P0AAU2	ybfA	B	IM_integral
P0AAU5	ybfB	B	IM_integral
P0AAU7	ybfE	A	Cytoplasm
P0AAV0	ybgE	B	IM_integral
P0AAV4	ybgJ	A	Cytoplasm
P0AAV6	ybgS	G	Periplasm
P0AAV8	ybhH	A	Cytoplasm
P0AAW1	ybhP	A	Cytoplasm
P0AAW5	ybhQ	B	IM_integral
P0AAW9	acrZ	B	IM_integral
P0AAX3	ybiJ	G	Periplasm
P0AAX6	mcbA	G	Periplasm
P0AAX8	ybiS	F3	Periplasm
P0AAY1	bssR	A	Cytoplasm
P0AAY4	ybjH	G	Periplasm
P0AAY6	ybjN	A	Cytoplasm
P0AAZ0	ybjO	B	IM_integral
P0AAZ4	rarA	A	Cytoplasm
P0AB01	elyC	B	IM_integral
P0AB03	ycbJ	A	Cytoplasm
P0AB06	ycbK	G	Periplasm
P0AB10	ymbA	E	IMLP
P0AB12	yccF	B	IM_integral
P0AB14	yccJ	A	Cytoplasm
P0AB20	hspQ	A	Cytoplasm
P0AB24	efeO	G	Periplasm
P0AB26	yceB	I	OMLP
P0AB28	yceD	A	Cytoplasm
P0AB31	yceK	I	OMLP
P0AB33	bssS	A	Cytoplasm
P0AB35	ycfJ	B	IM_integral
P0AB38	lpoB	I	OMLP
P0AB40	bhsA	F3	Periplasm
P0AB43	ycgL	A	Cytoplasm
P0AB46	ymgD	G	Periplasm
P0AB49	ychH	B	IM_integral
P0AB52	ychN	A	Cytoplasm
P0AB55	yciI	A	Cytoplasm
P0AB58	LapB	B	IM_integral
P0AB61	yciN	A	Cytoplasm
P0AB65	yccX	A	Cytoplasm
P0AB67	pntB	B	IM_integral
P0AB74	kbaY	A	Cytoplasm
P0AB77	kbl	A, F1	IM_cyto
P0AB80	ilvE	A	Cytoplasm
P0AB83	nth	A	Cytoplasm
P0AB85	apbE	E	IMLP
P0AB87	fucA	A	Cytoplasm
P0AB91	aroG	A	Cytoplasm
P0AB93	arsB	B	IM_integral
P0AB96	arsC	A	Cytoplasm
P0AB98	atpB	B	IM_integral
P0ABA0	atpF	B	IM_integral
P0ABA4	atpH	A, F1	IM_cyto
P0ABA6	atpG	A, F1	IM_cyto
P0ABB0	atpA	A, F1	IM_cyto
P0ABB4	atpD	A, F1	IM_cyto
P0ABB8	mgtA	B	IM_integral
P0ABC0	atpI	B	IM_integral
P0ABC3	hflC	B	IM_integral
P0ABC7	hflK	B	IM_integral
P0ABC9	betT	B	IM_integral
P0ABD1	yeaV	B	IM_integral
P0ABD3	bfr	A	Cytoplasm
P0ABE2	bolA	A, N	Cytoplasm
P0ABE5	cybB	B	IM_integral
P0ABE9	cynT	A	Cytoplasm
P0ABF1	pcnB	A, F1	IM_cyto
P0ABF4	eutM	A	Cytoplasm
P0ABF6	cdd	A	Cytoplasm
P0ABH7	gltA	A, F1	IM_cyto
P0ABH9	clpA	A	Cytoplasm
P0ABI4	corA	B	IM_integral
P0ABI8	cyoB	B	IM_integral
P0ABJ1	cyoA	B	IM_integral
P0ABJ3	cyoC	B	IM_integral
P0ABJ6	cyoD	B	IM_integral
P0ABK5	cysK	A, F1	IM_cyto
P0ABK7	csgB	F4	Secreted
P0ABK9	nrfA	G	Periplasm
P0ABL1	nrfB	G	Periplasm
P0ABL3	pB	G	Periplasm
P0ABL5	pC	B	IM_integral
P0ABL8	ccmB	B	IM_integral
P0ABM1	ccmC	B	IM_integral
P0ABM5	ccmD	B	IM_integral
P0ABM9	ccmH	B	IM_integral
P0ABN1	dgkA	B	IM_integral
P0ABN5	dcuA	B	IM_integral
P0ABN9	dcuB	B	IM_integral
P0ABP3	dcuC	B	IM_integral
P0ABP6	dedA	B	IM_integral
P0ABP8	deoD	A, F1	IM_cyto
P0ABQ2	garR	A	Cytoplasm
P0ABR1	dinI	A	Cytoplasm
P0ABR5	hcaE	A	Cytoplasm
P0ABR7	yeaW	A	Cytoplasm
P0ABR9	mhpB	A	Cytoplasm
P0ABS1	dksA	A, N	Cytoplasm
P0ABS8	holE	A, N	Cytoplasm
P0ABT2	dps	A, N, F1	IM_cyto
P0ABT5	dusB	A	Cytoplasm
P0ABT8	yijE	B	IM_integral
P0ABU0	menB	A	Cytoplasm
P0ABU2	ychF	A	Cytoplasm
P0ABU5	elbB	A	Cytoplasm
P0ABU7	exbB	B	IM_integral
P0ABU9	tolQ	B	IM_integral
P0ABV2	exbD	B	IM_integral
P0ABV6	tolR	B	IM_integral
P0ABW0	hcaC	A	Cytoplasm
P0ABW3	yfaE	A	Cytoplasm
P0ABW5	sfmA	G	Periplasm
P0ABW9	flgB	G	Periplasm
P0ABX2	flgC	G	Periplasm
P0ABX5	flgG	G	Periplasm
P0ABX8	fliL	B	IM_integral
P0ABY2	fliT	A	Cytoplasm
P0ABY4	fldB	A	Cytoplasm
P0ABY7	flhC	A, N	Cytoplasm
P0ABZ1	fliG	A, F1	IM_cyto
P0ABZ4	kdsC	A, F1	IM_cyto
P0ABZ6	surA	G	Periplasm
P0AC00	frlB	A	Cytoplasm
P0AC05	fliP	B	IM_integral
P0AC07	fliQ	B	IM_integral
P0AC19	folX	A	Cytoplasm
P0AC23	focA	B	IM_integral
P0AC26	nirC	B	IM_integral
P0AC28	ygfA	A	Cytoplasm
P0AC30	ftsX	B	IM_integral
P0AC33	fumA	A, F1	IM_cyto
P0AC35	ttdB	A	Cytoplasm
P0AC38	aspA	A, F1	IM_cyto
P0AC41	sdhA	A, F1	IM_cyto
P0AC44	sdhD	B	IM_integral
P0AC47	frdB	A, F1	IM_cyto
P0AC51	zur	A, N	Cytoplasm
P0AC53	zwf	A	Cytoplasm
P0AC55	glnK	A, F1	IM_cyto
P0AC59	grxB	A	Cytoplasm
P0AC62	grxC	A, F1	IM_cyto
P0AC65	nrdH	A	Cytoplasm
P0AC69	grxD	A, F1	IM_cyto
P0AC73	ebgC	A	Cytoplasm
P0AC78	wecA	B	IM_integral
P0AC81	gloA	A	Cytoplasm
P0AC84	gloB	A	Cytoplasm
P0AC86	glgP	A	Cytoplasm
P0AC88	gmd	A	Cytoplasm
P0AC92	gnsA	A, F1	IM_cyto
P0AC94	gntP	B	IM_integral
P0AC96	gntU	B	IM_integral
P0AC98	satP	B	IM_integral
P0ACA1	yibF	A	Cytoplasm
P0ACA3	sspA	A	Cytoplasm
P0ACA7	gstB	A	Cytoplasm
P0ACB7	hemY	B	IM_integral
P0ACC9	wcaB	A	Cytoplasm
P0ACD2	wcaF	A	Cytoplasm
P0ACD8	hyaB	A, F1	IM_cyto
P0ACE0	hybC	F2	IM_peri
P0ACE3	hha	A	Cytoplasm
P0ACE7	hinT	A, F1	IM_cyto
P0ACF0	hupA	A, N, F1	IM_cyto
P0ACF4	hupB	A, N, F1	IM_cyto
P0ACF8	hns	A, N, F1	IM_cyto
P0ACG1	stpA	A, N, F1	IM_cyto
P0ACG4	hokC	G	Periplasm
P0ACG6	hokD	G	Periplasm
P0ACG8	hslR	A	Cytoplasm
P0ACH1	sfsB	A, N	Cytoplasm
P0ACH5	marA	A, N	Cytoplasm
P0ACH8	melR	A, N	Cytoplasm
P0ACI0	rob	A, N	Cytoplasm
P0ACI3	xylR	A, N	Cytoplasm
P0ACI6	asnC	A, N	Cytoplasm
P0ACJ0	lrp	A, N, F1	IM_cyto
P0ACJ5	decR	A, N	Cytoplasm
P0ACJ8	crp	A, N, F1	IM_cyto
P0ACK2	agaR	A, N	Cytoplasm
P0ACK5	deoR	A, N	Cytoplasm
P0ACK8	fucR	A, N	Cytoplasm
P0ACL0	glpR	A, N	Cytoplasm
P0ACL2	exuR	A, N	Cytoplasm
P0ACL5	glcC	A, N	Cytoplasm
P0ACL7	lldR	A, N	Cytoplasm
P0ACL9	pdhR	A, N	Cytoplasm
P0ACM2	rspR	A, N	Cytoplasm
P0ACM5	yegW	A, N	Cytoplasm
P0ACM9	yihL	A, N	Cytoplasm
P0ACN2	ytfH	A, N	Cytoplasm
P0ACN4	allR	A, N	Cytoplasm
P0ACN7	cytR	A, N	Cytoplasm
P0ACP1	cra	A, N	Cytoplasm
P0ACP5	gntR	A, N	Cytoplasm
P0ACP7	purR	A, N	Cytoplasm
P0ACQ0	rbsR	A, N	Cytoplasm
P0ACQ4	oxyR	A, N	Cytoplasm
P0ACQ7	tdcA	A, N	Cytoplasm
P0ACR0	allS	A, N	Cytoplasm
P0ACR2	ydhB	A, N	Cytoplasm
P0ACR4	yeiE	A, N	Cytoplasm
P0ACR7	yfeR	A, N	Cytoplasm
P0ACR9	mprA	A, N	Cytoplasm
P0ACS2	soxR	A, N	Cytoplasm
P0ACS5	zntR	A, N	Cytoplasm
P0ACS7	rpiR	A, N	Cytoplasm
P0ACS9	acrR	A, N	Cytoplasm
P0ACT2	envR	A, N	Cytoplasm
P0ACT6	uidR	A, N	Cytoplasm
P0ACU0	cecR	A, N	Cytoplasm
P0ACU2	rutR	A, N	Cytoplasm
P0ACU5	fabR	A, N	Cytoplasm
P0ACU7	yjdC	A, N	Cytoplasm
P0ACV2	lpxP	B	IM_integral
P0ACV6	mpaA	A	Cytoplasm
P0ACV8	ymjA	A	Cytoplasm
P0ACW0	ydaF	A	Cytoplasm
P0ACW2	ydbJ	I	OMLP
P0ACW4	ydcA	G	Periplasm
P0ACW6	ydcH	A	Cytoplasm
P0ACW8	ydfA	A	Cytoplasm
P0ACX0	ydgC	B	IM_integral
P0ACX3	ydhR	A	Cytoplasm
P0ACX5	fumD	A	Cytoplasm
P0ACX9	ydiE	A	Cytoplasm
P0ACY1	ydjA	A	Cytoplasm
P0ACY3	yeaG	A	Cytoplasm
P0ACY6	yeaL	B	IM_integral
P0ACY9	yebG	A	Cytoplasm
P0ACZ2	etp	A	Cytoplasm
P0ACZ4	evgA	A, N	Cytoplasm
P0ACZ8	cusR	A, N	Cytoplasm
P0AD01	dcuR	A, N	Cytoplasm
P0AD03	yebS	B	IM_integral
P0AD05	yecA	A	Cytoplasm
P0AD07	yecF	A	Cytoplasm
P0AD10	yecJ	A	Cytoplasm
P0AD12	yeeZ	A	Cytoplasm
P0AD14	btsS	B	IM_integral
P0AD17	yohC	B	IM_integral
P0AD19	yohK	B	IM_integral
P0AD21	yejG	A	Cytoplasm
P0AD24	yejL	A	Cytoplasm
P0AD27	yejM	B	IM_integral
P0AD30	yfcA	B	IM_integral
P0AD33	yfcZ	A	Cytoplasm
P0AD35	yfdO	A	Cytoplasm
P0AD37	yfeC	A	Cytoplasm
P0AD40	ypeB	A	Cytoplasm
P0AD42	pgpC	B	IM_integral
P0AD44	yfhG	I	OMLP
P0AD47	yphA	B	IM_integral
P0AD49	raiA	A, F1	IM_cyto
P0AD53	ygaC	A	Cytoplasm
P0AD59	ivy	G	Periplasm
P0AD61	pykF	A, F1	IM_cyto
P0AD70	ampH	A, F1	IM_cyto
P0AD72	pheL	A	Cytoplasm
P0AD79	leuL	A	Cytoplasm
P0AD83	pyrL	A	Cytoplasm
P0AD86	thrL	A	Cytoplasm
P0AD89	tC	A	Cytoplasm
P0AD96	livJ	G	Periplasm
P0AD99	brnQ	B	IM_integral
P0ADA1	tesA	G	Periplasm
P0ADA3	nlpD	I	OMLP
P0ADA5	yajG	I	OMLP
P0ADA7	osmB	I	OMLP
P0ADB1	osmE	I	OMLP
P0ADB4	ec	I	OMLP
P0ADB7	ecnB	I	OMLP
P0ADC8	yjiX	A	Cytoplasm
P0ADD2	yjjB	B	IM_integral
P0ADD5	yjjP	B	IM_integral
P0ADD7	yjjQ	A, N	Cytoplasm
P0ADD9	yjjY	A	Cytoplasm
P0ADE2	ytfK	A	Cytoplasm
P0ADE4	tamA	H	OMP
P0ADE6	ygaU	A, F1	IM_cyto
P0ADF0	fruL	A	Cytoplasm
P0ADF3	rhoL	A	Cytoplasm
P0ADF6	edd	A	Cytoplasm
P0ADF8	ilvN	A	Cytoplasm
P0ADG1	ilvM	A	Cytoplasm
P0ADG7	guaB	A, F1	IM_cyto
P0ADH5	fimB	A	Cytoplasm
P0ADH7	fimE	A	Cytoplasm
P0ADI0	pinR	A	Cytoplasm
P0ADI4	entB	A, F1	IM_cyto
P0ADI7	yecD	A	Cytoplasm
P0ADI9	yhhN	B	IM_integral
P0ADJ3	yhjR	A	Cytoplasm
P0ADJ5	bcsF	B	IM_integral
P0ADJ8	yiaA	B	IM_integral
P0ADK0	yiaF	E	IMLP
P0ADK4	yiaW	B	IM_integral
P0ADK6	yibA	A	Cytoplasm
P0ADK8	yibL	A	Cytoplasm
P0ADL1	nepI	B	IM_integral
P0ADL3	yicN	B	IM_integral
P0ADL6	yidG	B	IM_integral
P0ADM0	yidH	B	IM_integral
P0ADM4	yidQ	E	IMLP
P0ADM6	yidX	I	OMLP
P0ADM8	yieE	A, F1	IM_cyto
P0ADN0	viaA	A	Cytoplasm
P0ADN2	yifE	A, F1	IM_cyto
P0ADN6	yifL	I	OMLP
P0ADP0	yigB	A	Cytoplasm
P0ADP2	yigI	A, F1	IM_cyto
P0ADP5	yigM	B	IM_integral
P0ADP7	ubiJ	A	Cytoplasm
P0ADP9	yihD	A	Cytoplasm
P0ADQ2	yiiD	B	IM_integral
P0ADQ5	yiiE	A	Cytoplasm
P0ADQ7	ygaM	B	IM_integral
P0ADR0	yqaA	B	IM_integral
P0ADR2	ygdD	B	IM_integral
P0ADR6	rlmM	A	Cytoplasm
P0ADR8	ppnN	A	Cytoplasm
P0ADS2	zapA	A, F1	IM_cyto
P0ADS6	yggE	G	Periplasm
P0ADS9	yggN	G	Periplasm
P0ADT2	ygiB	A, F1	IM_cyto
P0ADT5	ygiC	A	Cytoplasm
P0ADT8	ygiM	B	IM_integral
P0ADU2	ygiN	A	Cytoplasm
P0ADU5	ygiW	G	Periplasm
P0ADU7	yqiB	A	Cytoplasm
P0ADV5	yhbW	A	Cytoplasm
P0ADV7	mlaC	G	Periplasm
P0ADV9	lptC	B	IM_integral
P0ADW3	yhcB	B	IM_integral
P0ADW6	yhcC	A	Cytoplasm
P0ADW8	yheV	A	Cytoplasm
P0ADX1	yhfA	A	Cytoplasm
P0ADX5	yhfG	A	Cytoplasm
P0ADX7	yhhA	G	Periplasm
P0ADX9	rsmD	A	Cytoplasm
P0ADY1	ppiD	B	IM_integral
P0ADZ7	yajC	B	IM_integral
P0AE01	trmJ	A, F1	IM_cyto
P0AE06	acrA	E	IMLP
P0AE08	ahpC	A, F1	IM_cyto
P0AE12	amn	A	Cytoplasm
P0AE14	ampE	B	IM_integral
P0AE16	ampG	B	IM_integral
P0AE22	aphA	G	Periplasm
P0AE24	araE	B	IM_integral
P0AE26	araH	B	IM_integral
P0AE28	aroM	A	Cytoplasm
P0AE30	artM	B	IM_integral
P0AE34	artQ	B	IM_integral
P0AE37	astA	A	Cytoplasm
P0AE39	ypdB	A, N	Cytoplasm
P0AE42	yqaE	B	IM_integral
P0AE45	ytfL	B	IM_integral
P0AE48	ytfP	A	Cytoplasm
P0AE52	bcp	A	Cytoplasm
P0AE56	bfd	A	Cytoplasm
P0AE58	caiF	A, N	Cytoplasm
P0AE60	cedA	A	Cytoplasm
P0AE63	chaB	A	Cytoplasm
P0AE67	cheY	A	Cytoplasm
P0AE70	mazF	A	Cytoplasm
P0AE72	mazE	A, N	Cytoplasm
P0AE74	citT	B	IM_integral
P0AE76	cobU	A	Cytoplasm
P0AE78	corC	A	Cytoplasm
P0AE82	cpxA	B	IM_integral
P0AE85	cpxP	F2	IM_peri
P0AE88	cpxR	A, N, F1	IM_cyto
P0AE91	creA	G	Periplasm
P0AE95	csgE	G	Periplasm
P0AE98	csgF	F4	Secreted
P0AEA2	csgG	I, F4	OMLP
P0AEA5	cyoE	B	IM_integral
P0AEA8	cysG	A	Cytoplasm
P0AEB0	cysW	B	IM_integral
P0AEB2	dacA	F2	IM_peri
P0AEB5	yI	B	IM_integral
P0AEB7	yoaB	A	Cytoplasm
P0AEC0	yoaE	B	IM_integral
P0AEC3	arcB	B	IM_integral
P0AEC5	barA	B	IM_integral
P0AEC8	dcuS	B	IM_integral
P0AED0	uspA	A, F1	IM_cyto
P0AED5	uvrY	A, N	Cytoplasm
P0AED9	dcm	A, N	Cytoplasm
P0AEE1	dcrB	E	IMLP
P0AEE3	degS	G	Periplasm
P0AEE5	mglB	G	Periplasm
P0AEE8	dam	A, N	Cytoplasm
P0AEF4	dpiA	A, N	Cytoplasm
P0AEF8	dppB	B	IM_integral
P0AEG1	dppC	B	IM_integral
P0AEG4	dsbA	G	Periplasm
P0AEG6	dsbC	G	Periplasm
P0AEG8	dsrB	A	Cytoplasm
P0AEH1	rseP	B	IM_integral
P0AEH3	elaA	A	Cytoplasm
P0AEH5	elaB	B	IM_integral
P0AEH8	yjiG	B	IM_integral
P0AEI1	miaB	A	Cytoplasm
P0AEI4	rimO	A	Cytoplasm
P0AEI6	nudJ	A	Cytoplasm
P0AEJ0	emrB	B	IM_integral
P0AEJ2	entC	A	Cytoplasm
P0AEJ4	envZ	B	IM_integral
P0AEJ6	eutB	A	Cytoplasm
P0AEJ8	eutN	A	Cytoplasm
P0AEK0	exoX	A, N	Cytoplasm
P0AEK7	fdnI	B	IM_integral
P0AEL0	fdoI	B	IM_integral
P0AEL3	feoA	A	Cytoplasm
P0AEL6	fepB	G	Periplasm
P0AEL8	fimZ	A, N	Cytoplasm
P0AEM0	fkpB	A	Cytoplasm
P06709	birA	B, N	IM_integral
P0AEM6	fliA	A, N	Cytoplasm
P0AEM9	fliY	G	Periplasm
P0AEN1	fre	A	Cytoplasm
P0AEN8	fucU	A	Cytoplasm
P0AEP1	galP	B	IM_integral
P0AEP3	galU	A	Cytoplasm
P0AEP7	gcl	A	Cytoplasm
P0AEP9	glcD	A	Cytoplasm
P0AEQ1	glcG	A	Cytoplasm
P0AEQ3	glnH	G	Periplasm
P0AEQ6	glnP	B	IM_integral
P0AER0	glpF	B	IM_integral
P0AER3	gltJ	B	IM_integral
P0AER5	gltK	B	IM_integral
P0AER8	gltS	B	IM_integral
P0AES0	gss	A	Cytoplasm
P0AES2	gudD	A	Cytoplasm
P0AES9	hdeA	G	Periplasm
P0AET2	hdeB	G	Periplasm
P0AET5	hdeD	B	IM_integral
P0AET8	hdhA	A	Cytoplasm
P0AEU0	hisJ	G	Periplasm
P0AEU3	hisM	B	IM_integral
P0AEU7	skp	G	Periplasm
P0AEV1	rssB	A	Cytoplasm
P0AEV4	hycA	A	Cytoplasm
P0AEV7	hycH	A	Cytoplasm
P0AEV9	hycI	A	Cytoplasm
P0AEW1	hyfE	B	IM_integral
P0AEW4	cpdA	A	Cytoplasm
P0AEW6	gsk	A	Cytoplasm
P0AEW9	fruK	A	Cytoplasm
P0AEX3	kgtP	B	IM_integral
P0AEX5	prkB	A	Cytoplasm
P0AEX7	livH	B	IM_integral
P0AEX9	malE	F2, G	IM_peri
P0AEY1	marC	B	IM_integral
P0AEY3	mazG	A	Cytoplasm
P0AEY5	mdaB	A	Cytoplasm
P0AEY8	mdfA	B	IM_integral
P0AEZ1	metF	A	Cytoplasm
P0AEZ3	minD	A, F1	IM_cyto
P0AEZ7	mltD	I	OMLP
P0AEZ9	moaB	A, F1	IM_cyto
P0AF01	modB	B	IM_integral
P0AF03	mog	A	Cytoplasm
P0AF06	motB	B	IM_integral
P0AF08	mrp	A	Cytoplasm
P0AF10	mtlR	A, N	Cytoplasm
P0AF12	mtnN	A	Cytoplasm
P0AF18	gA	A	Cytoplasm
P0AF20	gC	A, N	Cytoplasm
P0AF24	gD	A	Cytoplasm
P0AF26	rJ	A	Cytoplasm
P0AF28	rL	A, N	Cytoplasm
P0AF32	rV	B	IM_integral
P0AF34	yiiR	B	IM_integral
P0AF36	zapB	A, F1	IM_cyto
P0AF40	yijD	B	IM_integral
P0AF43	yjbB	B	IM_integral
P0AF45	yjbE	G	Periplasm
P0AF48	yjbQ	A	Cytoplasm
P0AF50	yjbR	A	Cytoplasm
P0AF52	ghxP	B	IM_integral
P0AF54	yjcH	B	IM_integral
P0AF56	yjcO	G	Periplasm
P0AF59	yjdI	A	Cytoplasm
P0AF61	ghoS	A	Cytoplasm
P0AF63	nsrR	A, N	Cytoplasm
P0AF70	yjeI	I	OMLP
P0AF73	yjeT	B	IM_integral
P0AF76	yjfI	A	Cytoplasm
P0AF78	yjfJ	A	Cytoplasm
P0AF80	yjfL	B	IM_integral
P0AF82	yjfN	G	Periplasm
P0AF86	yjfY	G	Periplasm
P0AF90	rraB	A, N, F1	IM_cyto
P0AF93	ridA	A, F1	IM_cyto
P0AF96	tabA	A	Cytoplasm
P0AFA2	rX	B	IM_integral
P0AFA5	nfrB	B	IM_integral
P0AFA7	nhaB	B	IM_integral
P0AFA9	nikC	B	IM_integral
P0AFB1	nlpI	I	OMLP
P0AFB5	glnL	A	Cytoplasm
P0AFB8	glnG	A, N	Cytoplasm
P0AFC0	nudB	A	Cytoplasm
P0AFC3	nuoA	B	IM_integral
P0AFC7	nuoB	A, F1	IM_cyto
P0AFD1	nuoE	A, F1	IM_cyto
P0AFD4	nuoH	B	IM_integral
P0AFD6	nuoI	A, F1	IM_cyto
P0AFE0	nuoJ	B	IM_integral
P0AFE4	nuoK	B	IM_integral
P0AFE8	nuoM	B	IM_integral
P0AFF0	nuoN	B	IM_integral
P0AFF2	nupC	B	IM_integral
P0AFF4	nupG	B	IM_integral
P0AFG8	aceE	A, F1	IM_cyto
P0AFH0	ogt	A, N	Cytoplasm
P0AFH2	oppB	B	IM_integral
P0AFH6	oppC	B	IM_integral
P0AAE5	ydgI	B, N	IM_integral
P0AFI0	oxc	A	Cytoplasm
P0AFI5	pbpG	G	Periplasm
P0AFI9	perM	B	IM_integral
P0AFJ1	ph	A	Cytoplasm
P0AFJ5	phoB	A, N, F1	IM_cyto
P0AFJ7	pitA	B	IM_integral
P0AFK0	pmbA	A	Cytoplasm
P0AFK2	pnuC	B	IM_integral
P0AFK4	potB	B	IM_integral
P0AFK6	potC	B	IM_integral
P0AFK9	potD	G	Periplasm
P0AFL1	potI	B	IM_integral
P0AFL3	ppiA	G	Periplasm
P0AFL6	ppx	A, F1	IM_cyto
P0AFL9	pqiA	B	IM_integral
P0AFM2	proX	G	Periplasm
P0AFM4	psiF	G	Periplasm
P0AFM6	pspA	A, F1	IM_cyto
P0AFM9	pspB	B	IM_integral
P0AFN2	pspC	B	IM_integral
P0AFN6	yadH	B	IM_integral
P0AFP0	yadS	B	IM_integral
P0AFP2	atl	A	Cytoplasm
P0AFP4	ybbO	A, N, F1	IM_cyto
P0AFP6	ybgI	A	Cytoplasm
P0AFP9	ybhR	B	IM_integral
P0AFQ2	ybhS	B	IM_integral
P0AFQ5	rutC	A	Cytoplasm
P0AFQ7	ycfH	A	Cytoplasm
P0AFR0	rssA	A	Cytoplasm
P0AFR2	dauA	B	IM_integral
P0AFR4	yciO	A	Cytoplasm
P0AFR7	ycjO	B	IM_integral
P0AFR9	ydcV	B	IM_integral
P0AFS1	lsrD	B	IM_integral
P0AFS3	folM	A	Cytoplasm
P0AFS5	tqsA	B	IM_integral
P0AFS7	ydiK	B	IM_integral
P0AFS9	mepM	B	IM_integral
P0AFT2	yecS	B	IM_integral
P0AFT5	btsR	A, N	Cytoplasm
P0AFT8	yeiW	A	Cytoplasm
P0AFU0	yejB	B	IM_integral
P0AFU2	yfbS	B	IM_integral
P0AFU4	glrR	A, N	Cytoplasm
P0AFU6	yiiF	A	Cytoplasm
P0AFV0	yibH	B	IM_integral
P0AFV2	yhiD	B	IM_integral
P0AFV4	mepS	I	OMLP
P0AFV8	pspD	A, F1	IM_cyto
P0AFW0	rfaH	A, N	Cytoplasm
P0AFW2	rmf	A	Cytoplasm
P0AFW4	rnk	A	Cytoplasm
P0AFW8	rof	A	Cytoplasm
P0AFX0	hpf	A	Cytoplasm
P0AFX4	rsd	A	Cytoplasm
P0AFX7	rseA	B	IM_integral
P0AFX9	rseB	G	Periplasm
P0AFY2	sa	B	IM_integral
P0AFY6	sbmA	B	IM_integral
P0AFY8	seqA	A, F1	IM_cyto
P0AFZ1	sseB	A	Cytoplasm
P0AFZ3	sspB	A, F1	IM_cyto
P0AFZ5	sulA	A	Cytoplasm
P0AFZ7	trkH	B	IM_integral
P0AG00	wzzE	B	IM_integral
P0AG11	umuD	A, N	Cytoplasm
P0AG14	sohB	B	IM_integral
P0AG16	purF	A, F1	IM_cyto
P0AG18	purE	A	Cytoplasm
P0AG20	relA	A, F1	IM_cyto
P0AG24	spoT	A	Cytoplasm
P0AG27	yibN	B	IM_integral
P0AG34	rhtB	B	IM_integral
P0AG38	rhtC	B	IM_integral
P0AG71	rmuC	B	IM_integral
P0AG74	rusA	A	Cytoplasm
P0AG76	sbcD	A	Cytoplasm
P0AG78	sbp	G	Periplasm
P0AG80	ugpB	G	Periplasm
P0AG82	pstS	G	Periplasm
P0AG84	yghA	A	Cytoplasm
P0AG86	secB	A, F1	IM_cyto
P0AG90	secD	B	IM_integral
P0AG93	secF	B	IM_integral
P0AG99	secG	B	IM_integral
P0AGA6	uhpA	A, N	Cytoplasm
P0AGB0	serB	A	Cytoplasm
P0AGC0	uhpT	B	IM_integral
P0AGC3	slt	G	Periplasm
P0AGC5	mltF	F3	Periplasm
P0AGC7	ytjB	B	IM_integral
P0AGD1	sodC	G	Periplasm
P0AGD3	sodB	G	Periplasm
P0AGE4	sstT	B	IM_integral
P0AGE6	chrR	A	Cytoplasm
P0AGE9	sucD	A, F1	IM_cyto
P0AGF2	csdE	A	Cytoplasm
P0AGF4	xylE	B	IM_integral
P0AGF6	tdcB	A, F1	IM_cyto
P0AGG2	tesB	A	Cytoplasm
P0AGG4	trxC	A	Cytoplasm
P0AGG8	tldD	A	Cytoplasm
P0AGH1	yhhJ	B	IM_integral
P0AGH3	sapB	B	IM_integral
P0AGH5	sapC	B	IM_integral
P0AGH8	pstC	B	IM_integral
P0AGI1	rbsC	B	IM_integral
P0AGI4	xylH	B	IM_integral
P0AGI8	trkA	A, F1	IM_cyto
P0AGJ2	trmH	A	Cytoplasm
P0AGJ5	yfiF	A, F1	IM_cyto
P0AGJ7	trmL	A	Cytoplasm
P0AGK4	yhbY	A	Cytoplasm
P0AGK8	iscR	A, N	Cytoplasm
P0AGL2	tdcF	A	Cytoplasm
P0AGL5	ratA	A	Cytoplasm
P0AGL7	rsmE	A, F1	IM_cyto
P0AGM0	yhhT	B	IM_integral
P0AGM2	yicG	B	IM_integral
P0AGM5	ychA	A	Cytoplasm
P0AGM7	uraA	B	IM_integral
P0AGM9	xanP	B	IM_integral
P0C037	ppnP	A	Cytoplasm
P0C054	ibpA	A	Cytoplasm
P0C058	ibpB	A	Cytoplasm
P0C066	mltC	I	OMLP
P0C077	relE	A	Cytoplasm
P0C093	slmA	A, N	Cytoplasm
P0C0K3	srkA	A	Cytoplasm
P0C0L2	osmC	A	Cytoplasm
P0C0L7	proP	B	IM_integral
P0C0L9	iscX	A	Cytoplasm
P0C0R7	rlmE	A, F1	IM_cyto
P0C0S1	mscS	B	IM_integral
P0C0T5	mepA	G	Periplasm
P0C0U4	rimK	A	Cytoplasm
P0C0V0	degP	G	Periplasm
P0C7L2	paaJ	A	Cytoplasm
P0C8J6	gatY	A, F1	IM_cyto
P0C8J8	gatZ	A, F1	IM_cyto
P0C8K0	kbaZ	A	Cytoplasm
P0C960	emtA	I	OMLP
P0CB39	eptC	B	IM_integral
P0CB62	ymiA	B	IM_integral
P0CD93	ymjD	A	Cytoplasm
P0CE44	uidB	B	IM_integral
P0CE47	tufA	A, F1	IM_cyto
P0CE48	tufB	A, F1	IM_cyto
P0CE49	insH1	A	Cytoplasm
P0CE50	insH2	A	Cytoplasm
P0CE51	insH3	A	Cytoplasm
P0CE52	insH4	A	Cytoplasm
P0CE53	insH6	A	Cytoplasm
P0CE54	insH7	A	Cytoplasm
P0CE55	insH8	A	Cytoplasm
P0CE56	insH9	A	Cytoplasm
P0CE57	insH10	A	Cytoplasm
P0CE58	insH11	A	Cytoplasm
P0CF07	insA1	A	Cytoplasm
P0CF08	insA2	A	Cytoplasm
P0CF09	insA3	A	Cytoplasm
P0CF10	insA4	A	Cytoplasm
P0CF11	insA5	A	Cytoplasm
P0CF12	insA6	A	Cytoplasm
P0CF25	insB1	A	Cytoplasm
P0CF26	insB2	A	Cytoplasm
P0CF27	insB3	A	Cytoplasm
P0CF28	insB5	A	Cytoplasm
P0CF29	insB6	A	Cytoplasm
P0CF40	insC1	A	Cytoplasm
P0CF41	insC2	A	Cytoplasm
P0CF42	insC3	A	Cytoplasm
P0CF43	insC4	A	Cytoplasm
P0CF44	insC5	A	Cytoplasm
P0CF45	insC6	A	Cytoplasm
P0CF53	insD1	A	Cytoplasm
P0CF54	insD2	A	Cytoplasm
P0CF55	insD3	A	Cytoplasm
P0CF56	insD4	A	Cytoplasm
P0CF57	insD5	A	Cytoplasm
P0CF58	insD6	A	Cytoplasm
P0CF60	insD8	A	Cytoplasm
P0CF66	insE1	A	Cytoplasm
P0CF67	insE2	A	Cytoplasm
P0CF68	insE3	A	Cytoplasm
P0CF69	insE4	A	Cytoplasm
P0CF70	insE5	A	Cytoplasm
P0CF79	insF1	A	Cytoplasm
P0CF80	insF2	A	Cytoplasm
P0CF81	insF3	A	Cytoplasm
P0CF82	insF4	A	Cytoplasm
P0CF83	insF5	A	Cytoplasm
P0CF86	yfjU	A	Cytoplasm
P0CF88	insI1	A	Cytoplasm
P0CF89	insI3	A	Cytoplasm
P0CF90	insI4	A	Cytoplasm
P0CF91	insL1	A	Cytoplasm
P0CF92	insL2	A	Cytoplasm
P0CF93	insL3	A	Cytoplasm
P0CG19	rph	A	Cytoplasm
P0CI31	hcaB	A	Cytoplasm
P0CK95	yghJ	E	IMLP
P0DKB3	mntS	A	Cytoplasm
P0DM85	crfC	A	Cytoplasm
P0DMC5	rcsC	B	IM_integral
P0DMC7	rcsB	A, N, F1	IM_cyto
P0DMC9	rcsA	A, N	Cytoplasm
P0DN74	ytiA	A	Cytoplasm
P0DP21	yjiP	A	Cytoplasm
P0DP22	yjiQ	A	Cytoplasm
P0DP63	ybeH	A	Cytoplasm
P0DP64	ybeM	A	Cytoplasm
P0DP69	phnE1	B	IM_integral
P0DP70	phnE	B	IM_integral
P0DP89	ilvG	A	Cytoplasm
P0DPC4	ytiC	A	Cytoplasm
P0DPC5	ytiD	A	Cytoplasm
P0DPC6	idlP	A	Cytoplasm
P0DPC7	rseD	A	Cytoplasm
P0DPC8	ymcF	A	Cytoplasm
P0DPC9	ynfQ	A	Cytoplasm
P0DPD0	ldrA	B	IM_integral
P0DPD1	ldrC	B	IM_integral
P10100	rlpA	I	OMLP
P10151	leuO	A, N	Cytoplasm
P10346	glnQ	A, F1	IM_cyto
P10371	hisA	A	Cytoplasm
P10378	entE	A, F1	IM_cyto
P10384	fadL	H	OMP
P10423	iap	F2	IM_peri
P10442	rnhB	A	Cytoplasm
P10805	envY	A, N	Cytoplasm
P10902	dB	A	Cytoplasm
P10903	rK	B	IM_integral
P10905	ugpA	B	IM_integral
P10906	ugpE	B	IM_integral
P10907	ugpC	A, F1	IM_cyto
P10908	ugpQ	A	Cytoplasm
P11071	aceK	A	Cytoplasm
P11072	lit	A, F1	IM_cyto
P11286	yiaB	B	IM_integral
P11289	yfiL	I	OMLP
P11290	yibD	A	Cytoplasm
P11291	b3808	A	Cytoplasm
P11349	rH	A, F1	IM_cyto
P11350	rI	B	IM_integral
P11446	argC	A	Cytoplasm
P11447	argH	A, F1	IM_cyto
P11454	entF	A, F1	IM_cyto
P11458	dA	A	Cytoplasm
P11551	fucP	B	IM_integral
P11553	fucK	A	Cytoplasm
P11557	damX	B	IM_integral
P11663	fumE	A, N	Cytoplasm
P11664	yggC	A	Cytoplasm
P11667	argO	B	IM_integral
P11864	yhaC	A	Cytoplasm
P11865	yhaB	A	Cytoplasm
P11866	tdcR	A, N	Cytoplasm
P11868	tdcD	A	Cytoplasm
P11988	bglB	A	Cytoplasm
P11989	bglG	A, F1	IM_cyto
P12008	aroC	A	Cytoplasm
P12281	moeA	A	Cytoplasm
P12282	moeB	A	Cytoplasm
P12295	ung	A	Cytoplasm
P12758	udp	A	Cytoplasm
P12994	ybhB	A	Cytoplasm
P12995	bioA	A	Cytoplasm
P12996	bioB	A	Cytoplasm
P12998	bioF	A	Cytoplasm
P12999	bioC	A	Cytoplasm
P13000	bioD1	A	Cytoplasm
P13001	bioH	A	Cytoplasm
P13009	metH	A, F1	IM_cyto
P13016	ampD	A	Cytoplasm
P13024	fdhE	A	Cytoplasm
P13029	katG	A	Cytoplasm
P13033	glpB	A, F1	IM_cyto
P13035	glpD	A, F1	IM_cyto
P13036	fecA	H	OMP
P13039	fes	A	Cytoplasm
P13445	rpoS	A, N, F1	IM_cyto
P13458	sbcC	A, N	Cytoplasm
P13482	treA	G	Periplasm
P13518	csrD	B	IM_integral
P23890	cadC	B, N	IM_integral
P13669	mngR	A, N	Cytoplasm
P13738	nhaA	B	IM_integral
P13857	rimL	A	Cytoplasm
P14081	selB	A	Cytoplasm
P14175	proV	A, F1	IM_cyto
P14176	proW	B	IM_integral
P14294	topB	A, N	Cytoplasm
P14375	zraR	A, N	Cytoplasm
P14377	zraS	B	IM_integral
P14407	fumB	A	Cytoplasm
P15005	mcrB	A, N	Cytoplasm
P15006	mcrC	A	Cytoplasm
P15028	fecB	F2, G	IM_peri
P15029	fecD	B	IM_integral
P15030	fecC	B	IM_integral
P15031	fecE	A, F1	IM_cyto
P15032	recE	A	Cytoplasm
P15033	racC	A	Cytoplasm
P15034	pepP	A	Cytoplasm
P15038	helD	A	Cytoplasm
P15043	recQ	A	Cytoplasm
P15047	entA	A	Cytoplasm
P15067	glgX	A	Cytoplasm
P15070	fliN	A, F1	IM_cyto
P15078	cstA	B	IM_integral
P15081	gutM	A, N	Cytoplasm
P15082	srlR	A, N	Cytoplasm
P15254	purL	A	Cytoplasm
P15286	flk	B	IM_integral
P15288	pepD	A	Cytoplasm
P15373	prlF	A, N	Cytoplasm
P15639	purH	A	Cytoplasm
P15640	purD	A	Cytoplasm
P15723	dgt	A	Cytoplasm
P15770	aroE	A	Cytoplasm
P15877	gcd	B	IM_integral
P15977	malQ	A, F1	IM_cyto
P15993	aroP	B	IM_integral
P16095	sdaA	A, F1	IM_cyto
P16256	panF	B	IM_integral
P16384	miaA	A	Cytoplasm
P16429	hycC	B	IM_integral
P16430	hycD	B	IM_integral
P16431	hycE	A, F1	IM_cyto
P16432	hycF	A	Cytoplasm
P16433	hycG	A	Cytoplasm
P16456	selD	A	Cytoplasm
P16525	tus	A, N	Cytoplasm
P16528	iclR	A, N	Cytoplasm
P16676	cysA	A, F1	IM_cyto
P16677	phnC	A, F1	IM_cyto
P16678	phnK	A, F1	IM_cyto
P16679	phnL	A, F1	IM_cyto
P16681	phnB	A	Cytoplasm
P16682	phnD	G	Periplasm
P16684	phnF	A, N	Cytoplasm
P16685	phnG	A	Cytoplasm
P16686	phnH	A	Cytoplasm
P16687	phnI	A	Cytoplasm
P16688	phnJ	A	Cytoplasm
P16689	phnM	A	Cytoplasm
P16690	phnN	A	Cytoplasm
P16691	phnO	A	Cytoplasm
P16692	phnP	A, F1	IM_cyto
P16700	cysP	G	Periplasm
P16701	cysU	B	IM_integral
P16703	cysM	A	Cytoplasm
P16869	fhuE	H	OMP
P16916	rhsA	A	Cytoplasm
P16917	rhsB	A, F1	IM_cyto
P16918	rhsC	A	Cytoplasm
P16919	rhsD	A	Cytoplasm
P17109	menD	A	Cytoplasm
P17115	gutQ	A	Cytoplasm
P17117	nfsA	A	Cytoplasm
P17315	cirA	H	OMP
P17334	chbC	B	IM_integral
P17410	chbR	A, N	Cytoplasm
P17411	chbF	A	Cytoplasm
P17444	betA	A, F1	IM_cyto
P17445	betB	A	Cytoplasm
P17446	betI	A, N	Cytoplasm
P17583	cynX	B	IM_integral
P17802	mutY	A	Cytoplasm
P17846	cysI	A	Cytoplasm
P17854	cysH	A, F1	IM_cyto
P17888	priA	A, N	Cytoplasm
P17994	yfaA	G	Periplasm
P18133	pncB	G	Periplasm
P18196	minC	A	Cytoplasm
P18200	pgpA	B	IM_integral
P18335	argD	A	Cytoplasm
P18390	yjjA	G	Periplasm
P18392	rstB	B	IM_integral
P18393	ybdZ	A	Cytoplasm
P18775	dmsA	F2	IM_peri
P18776	dmsB	F2	IM_peri
P18777	dmsC	B	IM_integral
P18811	malI	A, N	Cytoplasm
P18956	ggt	G	Periplasm
P19317	rW	A	Cytoplasm
P19318	rY	A, F1	IM_cyto
P19319	rZ	A, F1	IM_cyto
P19323	fhlA	A, N	Cytoplasm
P19624	pdxA	A	Cytoplasm
P19636	eutC	A	Cytoplasm
P19642	malX	B	IM_integral
P19767	insA7	A	Cytoplasm
P19768	insJ	A	Cytoplasm
P19769	insK	A	Cytoplasm
P19925	entD	A	Cytoplasm
P19926	agp	G	Periplasm
P19930	hyaD	A	Cytoplasm
P19931	hyaE	A	Cytoplasm
P19932	hyaF	A	Cytoplasm
P19934	tolA	B	IM_integral
P20099	bisC	A	Cytoplasm
P20605	fic	A	Cytoplasm
P20966	fruA	B	IM_integral
P21151	fadA	A	Cytoplasm
P21156	cysD	A	Cytoplasm
P21165	pepQ	A	Cytoplasm
P21169	speC	A	Cytoplasm
P21170	speA	G	Periplasm
P21177	fadB	A, F1	IM_cyto
P21179	katE	A	Cytoplasm
P21189	polB	A, N	Cytoplasm
P21338	r	G	Periplasm
P21345	gltP	B	IM_integral
P21361	yciG	A	Cytoplasm
P21362	yciF	A	Cytoplasm
P21363	yciE	A	Cytoplasm
P21365	yciC	B	IM_integral
P21367	ycaC	A	Cytoplasm
P21369	pncA	A	Cytoplasm
[truncated: 2,314 more rows]
